# Supplementary material for: Mitochondrion-Targeted NIR Therapeutic Agent Suppresses Melanoma by Inducing Apoptosis and Cell Cycle Arrest via E2F/Cyclin/CDK Pathway
Source: Pharmaceuticals (Basel). 2022 Dec 19;15(12):1589. doi: 10.3390/ph15121589 (PMC9786161; doi:10.3390/ph15121589)
Supplement: Supplementary file 1 [file pharmaceuticals-15-01589-s001.zip]

Archive with 1 entries (1 files):
- pharmaceuticals-2051462-supplementary.pdf
